# Supplementary material for: Stabilizing the Baseline: Reference Gene Evaluation in Three Invasive Reynoutria Species
Source: Int J Mol Sci. 2025 Aug 26;26(17):8265. doi: 10.3390/ijms26178265 (PMC12427720; doi:10.3390/ijms26178265)
Supplement: Supplementary file 1 [file ijms-26-08265-s001.zip]

Archive with 1 entries (1 files):
- ijms-3794283-supplementary.xlsx
