# Supplementary material for: Stabilizing the Baseline: Reference Gene Evaluation in Three Invasive Reynoutria Species
Source: Int J Mol Sci. 2025 Aug 26;26(17):8265. doi: 10.3390/ijms26178265 (PMC12427720; doi:10.3390/ijms26178265)
Supplement: Supplementary file 1 [file ijms-26-08265-s001.zip › ijms-3794283-supplementary.xlsx]

## Sheet: S1
Supplementary Table S1. Mean Ct values used for HKGs validation.
sample	60SrRNA	ACT	EF-1γ	eIF6A	GAPDH	NDUFA13	SKD1	TUA	TUB	UBC	UBQ	YLS8
5RJ_L	21.46	20.3	19.46	22.48	18.41	22.19	21	22.51	24	21.78	23.01	19.03
5RJ_R	27.6	27.03	26.43	34.53	23.12	29.18	28.03	26.95	34.59	27.94		25.19
5RJ_FL	18.21	16.81	17.31	19.56	14.85	18.29	18.85	17.1	20.03	19.11	18.82	16.76
13RB_L	20.44	20.37	19.24	21.93	18.93	20.83	20.99	23.17	23.94	21.88	21.6	17.89
13RB_R	25.99	25.8	22.64	28.59	25.17	28.3	25.67	26.04	30.73	28.06	29.01	25.14
13RB_FL	18.06	17.01	16.57	18.94	15.21	18.04	18.47	17.61	20.07	18.55	18.63	16.39
18RB_L	23.72	22.42	21.04	26.47	21.52	26.25	22.54	24.87	27.86	25.39	27	21.23
18RB_R	18.63	17.1	19.21	20	15.32	18.49	19.22	15.96	22.02	20.47	20.74	16.66
18RB_FL	17.17	17.55	16.96	19.94	15.21	18.36	18.63	17.29	20.14	18.96	20	16.11
21RS_L	23.3	22.28	20.27	25.86	21.93	26.22	22.15	26.46	30.01	23.69	27.06	21.02
21RS_R	32.33	34.28			34.52		32.62	33.58			35.12	34.01
21RS_FL	16.19	15.72	15.74	18.19	13.49	15.96	17	15.68	18.73	16.59	19.43	14.75

## Sheet: S2
Supplementary Table S2. Parwise variation (Vn/Vn+1) calculations
all samples
	ACT1	SKD2	60S	GAPDH2	NDUFA1	EF1y2	eIF6A2	TUA2	UBC2	UBQ2	TUB2	YLS2
5RJ_L	20.3	21	21.46	18.41	22.19	19.46	22.48	22.51	21.78	23.01	24	19.03
5RJ_R	27.03	28.03	27.6	23.12	29.18	26.43	34.53	26.95	27.94		34.59	25.19
5RJ_FL	16.81	18.85	18.21	14.85	18.29	17.31	19.56	17.1	19.11	18.82	20.03	16.76
13RB_L	20.37	20.99	20.44	18.93	20.83	19.24	21.93	23.17	21.88	21.6	23.94	17.89
13RB_R	25.8	25.67	25.99	25.17	28.3	22.64	28.59	26.04	28.06	29.01	30.73	25.14
13RB_FL	17.01	18.47	18.06	15.21	18.04	16.57	18.94	17.61	18.55	18.63	20.07	16.39
18RB_L	22.42	22.54	23.72	21.52	26.25	21.04	26.47	24.87	25.39	27	27.86	21.23
18RB_R	17.1	19.22	18.63	15.32	18.49	19.21	20	15.96	20.47	20.74	22.02	16.66
18RB_FL	17.55	18.63	17.17	15.21	18.36	16.96	19.94	17.29	18.96	20	20.14	16.11
21RS_L	22.28	22.15	23.3	21.93	26.22	20.27	25.86	26.46	23.69	27.06	30.01	21.02
21RS_R	34.28	32.62	32.33	34.52				33.58		35.12		34.01
21RS_FL	15.72	17	16.19	13.49	15.96	15.74	18.19	15.68	16.59	19.43	18.73	14.75
													NF2 (A+B)	NF3 (A-C)	NF4 (A-D)	NF5 (A-E)	NF6 (A-F)	NF7 (A-G)	NF8 (A-H)	NF9 (A-I)	NF10 (A-J)	NF11 (A-K)	NF12 (A-L)
5RJ_L	7.74624e-07	4.76837e-07	3.46654e-07	2.87103e-06	2.08999e-07	1.38662e-06	1.70941e-07	1.67423e-07	2.77694e-07	1.18386e-07	5.96046e-08	1.8681e-06	6.07758e-07	5.04025e-07	7.78662e-07	5.9856e-07	6.88519e-07	5.64258e-07	4.84752e-07	4.55655e-07	3.98201e-07	3.35057e-07	3.86642e-07
5RJ_R	7.29725e-09	3.64862e-09	4.91555e-09	1.09695e-07	1.64416e-09	1.10606e-08	4.0312e-11	7.71332e-09	3.88349e-09	1	3.86698e-11	2.61249e-08	5.15993e-09	5.07715e-09	1.09462e-08	7.49201e-09	7.99456e-09	3.75492e-09	4.10847e-09	4.08285e-09	2.81752e-08	1.54753e-08	1.61656e-08
5RJ_FL	8.70334e-06	2.11634e-06	3.29795e-06	3.38614e-05	3.12005e-06	6.15419e-06	1.29376e-06	7.11848e-06	1.76733e-06	2.1608e-06	9.34048e-07	9.01026e-06	4.29176e-06	3.93102e-06	6.73449e-06	5.77399e-06	5.83568e-06	4.70575e-06	4.95563e-06	4.41922e-06	4.11408e-06	3.5953e-06	3.88138e-06
13RB_L	7.37936e-07	4.80154e-07	7.02986e-07	2.00218e-06	5.3647e-07	1.61504e-06	2.50272e-07	1.05958e-07	2.59098e-07	3.14595e-07	6.21358e-08	4.11693e-06	5.9525e-07	6.2919e-07	8.40354e-07	7.68208e-07	8.69486e-07	7.27777e-07	5.71993e-07	5.23813e-07	4.97776e-07	4.11984e-07	4.991e-07
13RB_R	1.71169e-08	1.8731e-08	1.50048e-08	2.64896e-08	3.02588e-09	1.52996e-07	2.47487e-09	1.44937e-08	3.57354e-09	1.84978e-09	5.61498e-10	2.70462e-08	1.79058e-08	1.68813e-08	1.8894e-08	1.30987e-08	1.97305e-08	1.46669e-08	1.46452e-08	1.25207e-08	1.03414e-08	7.93517e-09	8.78892e-09
13RB_FL	7.57669e-06	2.75408e-06	3.6593e-06	2.63836e-05	3.71038e-06	1.02786e-05	1.98835e-06	4.99875e-06	2.60552e-06	2.46497e-06	9.08506e-07	1.16444e-05	4.56802e-06	4.24246e-06	6.69957e-06	5.9528e-06	6.52014e-06	5.5027e-06	5.43703e-06	5.01032e-06	4.66724e-06	4.02205e-06	4.39461e-06
18RB_L	1.782e-07	1.63977e-07	7.23717e-08	3.32533e-07	1.25303e-08	4.63798e-07	1.07581e-08	3.26125e-08	2.2743e-08	7.45058e-09	4.10492e-09	4.06568e-07	1.70941e-07	1.28357e-07	1.62845e-07	9.75015e-08	1.26444e-07	8.89237e-08	7.84446e-08	6.83624e-08	5.47715e-08	4.32772e-08	5.21593e-08
18RB_R	7.11848e-06	1.63758e-06	2.46497e-06	2.44467e-05	2.71616e-06	1.64897e-06	9.53674e-07	1.56878e-05	6.88519e-07	5.71002e-07	2.35136e-07	9.65696e-06	3.41425e-06	3.06291e-06	5.1482e-06	4.53018e-06	3.82794e-06	3.13864e-06	3.8379e-06	3.17092e-06	2.67135e-06	2.14183e-06	2.42822e-06
18RB_FL	5.21103e-06	2.46497e-06	6.78133e-06	2.63836e-05	2.97228e-06	7.84389e-06	9.94173e-07	6.2401e-06	1.96097e-06	9.53674e-07	8.65478e-07	1.41386e-05	3.58399e-06	4.43285e-06	6.92382e-06	5.84648e-06	6.13999e-06	4.73379e-06	4.90013e-06	4.42603e-06	3.79623e-06	3.31879e-06	3.74483e-06
21RS_L	1.96359e-07	2.14875e-07	9.6828e-08	2.50272e-07	1.27936e-08	7.90901e-07	1.64197e-08	1.08329e-08	7.38923e-08	7.14707e-09	9.24889e-10	4.70272e-07	2.05409e-07	1.59862e-07	1.78819e-07	1.05519e-07	1.47614e-07	1.07864e-07	8.093e-08	8.01161e-08	6.29159e-08	4.28701e-08	5.23404e-08
21RS_R	4.79393e-11	1.51496e-10	1.85225e-10	4.05924e-11	1	1	1	7.78776e-11	1	2.6781e-11	1	5.78056e-11	8.5221e-11	1.1039e-10	8.59626e-11	8.86028e-09	1.94778e-07	1.77083e-06	5.05337e-07	2.53037e-06	8.04725e-07	2.88191e-06	1.17005e-06
21RS_FL	1.85271e-05	7.62939e-06	1.33759e-05	8.69171e-05	1.56878e-05	1.82721e-05	3.34399e-06	1.9048e-05	1.01371e-05	1.41575e-06	2.2999e-06	3.62917e-05	1.18891e-05	1.23654e-05	2.01341e-05	1.91539e-05	1.90041e-05	1.48268e-05	1.52985e-05	1.46147e-05	1.1572e-05	9.99121e-06	1.1125e-05
	log2(NF2/NF3) for V2/3	log2(NF3/NF4) for V3/4	log2(NF4/NF5) for V4/5	log2(NF5/NF6) for V5/6	log2(NF6/NF7) for V6/7	log2(NF7/NF8) for V7/8	log2(NF8/NF9) for V8/9	log2(NF9/NF10) for V9/10	log2(NF10/NF11) for V10/11	log2(NF11/NF12) for V11/12	V2/3	V3/4	V4/5	V5/6	V6/7	V7/8	V8/9	V9/10	V10/11	V11/12
5RJ_L	0.27	-0.6275	0.3795	-0.202	0.287143	0.219107	0.0893056	0.194444	0.249091	-0.206591
5RJ_R	0.0233333	-1.10833	0.547	-0.0936667	1.09024	-0.129821	0.00902778	-2.78678	0.864455	-0.0629545
5RJ_FL	0.126667	-0.776667	0.222	-0.0153333	0.310476	-0.0746429	0.165278	0.103222	0.194455	-0.110455
13RB_L	-0.08	-0.4175	0.1295	-0.178667	0.256667	0.3475	0.126944	0.0735556	0.272909	-0.276742
13RB_R	0.085	-0.1625	0.5285	-0.591	0.427857	0.00214286	0.226111	0.275889	0.382091	-0.147424
13RB_FL	0.106667	-0.659167	0.1705	-0.131333	0.244762	0.0173214	0.117917	0.102333	0.214636	-0.127803
18RB_L	0.413333	-0.343333	0.74	-0.375	0.507857	0.180893	0.198472	0.319778	0.339818	-0.269318
18RB_R	0.156667	-0.749167	0.1845	0.243	0.286429	-0.290179	0.275417	0.247333	0.318727	-0.181061
18RB_FL	-0.306667	-0.643333	0.244	-0.0706667	0.375238	-0.0498214	0.146806	0.221444	0.193909	-0.174242
21RS_L	0.361667	-0.161667	0.761	-0.484333	0.452619	0.414464	0.0145833	0.348667	0.553455	-0.287955
21RS_R	-0.373333	0.360833	-6.6875	-4.45833	-3.18452	1.80911	-2.32403	1.65278	-1.84045	1.30045
21RS_FL	-0.0566667	-0.703333	0.072	0.0113333	0.358095	-0.0451786	0.0659722	0.336778	0.211909	-0.155076
V											0.239946	0.382923	2.04838	1.25801	1.06451	0.54583	0.713076	0.999401	0.659775	0.433441
leaves
	EF1y2	SKD2	ACT1	60S	YLS2	UBC2	GAPDH2	TUA2	eIF6A2	NDUFA1	UBQ2	TUB2
5RJ_L	19.46	21	20.3	21.46	19.03	21.78	21.46	22.51	22.48	22.19	23.01	24
13RB_L	19.24	20.99	20.37	20.44	17.89	21.88	20.44	23.17	21.93	20.83	21.6	23.94
18RB_L	21.04	22.54	22.42	23.72	21.23	25.39	23.72	24.87	26.47	26.25	27	27.86
21RS_L	20.27	22.15	22.28	23.3	21.02	23.69	23.3	26.46	25.86	26.22	27.06	30.01
													NF2 (A+B)	NF3 (A-C)	NF4 (A-D)	NF5 (A-E)	NF6 (A-F)	NF7 (A-G)	NF8 (A-H)	NF9 (A-I)	NF10 (A-J)	NF11 (A-K)	NF12 (A-L)
5RJ_L	1.38662e-06	4.76837e-07	7.74624e-07	3.46654e-07	1.8681e-06	2.77694e-07	3.46654e-07	1.67423e-07	1.70941e-07	2.08999e-07	1.18386e-07	5.96046e-08	8.13136e-07	8.00091e-07	6.49125e-07	8.01941e-07	6.72017e-07	6.11379e-07	5.19995e-07	4.59531e-07	4.24715e-07	3.78148e-07	3.24188e-07
13RB_L	1.61504e-06	4.80154e-07	7.37936e-07	7.02986e-07	4.11693e-06	2.59098e-07	7.02986e-07	1.05958e-07	2.50272e-07	5.3647e-07	3.14595e-07	6.21358e-08	8.80606e-07	8.30222e-07	7.96402e-07	1.10617e-06	8.68482e-07	8.42645e-07	6.50251e-07	5.84799e-07	5.79776e-07	5.48433e-07	4.57413e-07
18RB_L	4.63798e-07	1.63977e-07	1.782e-07	7.23717e-08	4.06568e-07	2.2743e-08	7.23717e-08	3.26125e-08	1.07581e-08	1.25303e-08	7.45058e-09	4.10492e-09	2.75776e-07	2.38419e-07	1.76969e-07	2.08999e-07	1.44409e-07	1.30838e-07	1.0998e-07	8.49454e-08	7.01491e-08	5.72126e-08	4.59349e-08
21RS_L	7.90901e-07	2.14875e-07	1.96359e-07	9.6828e-08	4.70272e-07	7.38923e-08	9.6828e-08	1.08329e-08	1.64197e-08	1.27936e-08	7.14707e-09	9.24889e-10	4.12243e-07	3.21949e-07	2.38419e-07	2.73113e-07	2.19643e-07	1.9539e-07	1.36108e-07	1.07603e-07	8.69644e-08	6.92924e-08	4.83581e-08
	log2(NF2/NF3) for V2/3	log2(NF3/NF4) for V3/4	log2(NF4/NF5) for V4/5	log2(NF5/NF6) for V5/6	log2(NF6/NF7) for V6/7	log2(NF7/NF8) for V7/8	log2(NF8/NF9) for V8/9	log2(NF9/NF10) for V9/10	log2(NF10/NF11) for V10/11	log2(NF11/NF12) for V11/12	V2/3	V3/4	V4/5	V5/6	V6/7	V7/8	V8/9	V9/10	V10/11	V11/12
5RJ_L	0.0233333	0.301667	-0.305	0.255	0.136429	0.233571	0.178333	0.113667	0.167545	0.222121
13RB_L	0.085	0.06	-0.474	0.349	0.0435714	0.373929	0.153056	0.0124444	0.0801818	0.261818
18RB_L	0.21	0.43	-0.24	0.533333	0.142381	0.250536	0.372639	0.276111	0.294091	0.316742
21RS_L	0.356667	0.433333	-0.196	0.314333	0.16881	0.521607	0.339028	0.307222	0.327727	0.518939
V											0.147393	0.175237	0.122012	0.120058	0.0546601	0.133375	0.111111	0.138888	0.114554	0.131859
rhizomes
	ACT1	NDUFA1	SKD2	60S	GAPDH2	EF1y2	eIF6A2	TUA2	UBC2	UBQ2	TUB2	YLS2
5RJ_R	27.03	29.18	28.03	27.6	23.12	26.43	34.53	26.95	27.94		34.59	25.19
13RB_R	25.8	28.3	25.67	25.99	25.17	22.64	28.59	26.04	28.06	29.01	30.73	25.14
18RB_R	17.1	18.49	19.22	18.63	15.32	19.21	20	15.96	20.47	20.74	22.02	16.66
21RS_R	34.28		32.62	32.33	34.52			33.58		35.12		34.01
													NF2 (A+B)	NF3 (A-C)	NF4 (A-D)	NF5 (A-E)	NF6 (A-F)	NF7 (A-G)	NF8 (A-H)	NF9 (A-I)	NF10 (A-J)	NF11 (A-K)	NF12 (A-L)
5RJ_R	7.29725e-09	1.64416e-09	3.64862e-09	4.91555e-09	1.09695e-07	1.10606e-08	4.0312e-11	7.71332e-09	3.88349e-09	1	3.86698e-11	2.61249e-08	3.46379e-09	3.52434e-09	3.83002e-09	7.49201e-09	7.99456e-09	3.75492e-09	4.10847e-09	4.08285e-09	2.81752e-08	1.54753e-08	1.61656e-08
13RB_R	1.71169e-08	3.02588e-09	1.8731e-08	1.50048e-08	2.64896e-08	1.52996e-07	2.47487e-09	1.44937e-08	3.57354e-09	1.84978e-09	5.61498e-10	2.70462e-08	7.19679e-09	9.89948e-09	1.09842e-08	1.30987e-08	1.97305e-08	1.46669e-08	1.46452e-08	1.25207e-08	1.03414e-08	7.93517e-09	8.78892e-09
18RB_R	7.11848e-06	2.71616e-06	1.63758e-06	2.46497e-06	2.44467e-05	1.64897e-06	9.53674e-07	1.56878e-05	6.88519e-07	5.71002e-07	2.35136e-07	9.65696e-06	4.39715e-06	3.1636e-06	2.97228e-06	4.53018e-06	3.82794e-06	3.13864e-06	3.8379e-06	3.17092e-06	2.67135e-06	2.14183e-06	2.42822e-06
21RS_R	4.79393e-11	1	1.51496e-10	1.85225e-10	4.05924e-11	1	1	7.78776e-11	1	2.6781e-11	1	5.78056e-11	6.92382e-06	1.93656e-07	3.40564e-08	8.86028e-09	1.94778e-07	1.77083e-06	5.05337e-07	2.53037e-06	8.04725e-07	2.88191e-06	1.17005e-06
	log2(NF2/NF3) for V2/3	log2(NF3/NF4) for V3/4	log2(NF4/NF5) for V4/5	log2(NF5/NF6) for V5/6	log2(NF6/NF7) for V6/7	log2(NF7/NF8) for V7/8	log2(NF8/NF9) for V8/9	log2(NF9/NF10) for V9/10	log2(NF10/NF11) for V10/11	log2(NF11/NF12) for V11/12	V2/3	V3/4	V4/5	V5/6	V6/7	V7/8	V8/9	V9/10	V10/11	V11/12
5RJ_R	-0.025	-0.12	-0.968	-0.0936667	1.09024	-0.129821	0.00902778	-2.78678	0.864455	-0.0629545
13RB_R	-0.46	-0.15	-0.254	-0.591	0.427857	0.00214286	0.226111	0.275889	0.382091	-0.147424
18RB_R	0.475	0.09	-0.608	0.243	0.286429	-0.290179	0.275417	0.247333	0.318727	-0.181061
21RS_R	5.16	2.5075	1.9425	-4.45833	-3.18452	1.80911	-2.32403	1.65278	-1.84045	1.30045
V											2.60978	1.28818	1.30911	2.18261	1.92517	0.981502	1.25246	1.87455	1.20599	0.71719
flowers
	GAPDH2	TUA2	TUB2	ACT1	SKD2	YLS2	NDUFA1	UBC2	EF1y2	eIF6A2	60S	UBQ2
5RJ_FL	14.85	17.1	20.03	16.81	18.85	16.76	18.29	19.11	17.31	19.56	18.21	18.82
13RB_FL	15.21	17.61	20.07	17.01	18.47	16.39	18.04	18.55	16.57	18.94	18.06	18.63
18RB_FL	15.21	17.29	20.14	17.55	18.63	16.11	18.36	18.96	16.96	19.94	17.17	20
21RS_FL	13.49	15.68	18.73	15.72	17	14.75	15.96	16.59	15.74	18.19	16.19	19.43
													NF2 (A+B)	NF3 (A-C)	NF4 (A-D)	NF5 (A-E)	NF6 (A-F)	NF7 (A-G)	NF8 (A-H)	NF9 (A-I)	NF10 (A-J)	NF11 (A-K)	NF12 (A-L)
5RJ_FL	3.38614e-05	7.11848e-06	9.34048e-07	8.70334e-06	2.11634e-06	9.01026e-06	3.12005e-06	1.76733e-06	6.15419e-06	1.29376e-06	3.29795e-06	2.1608e-06	1.55255e-05	6.0835e-06	6.65329e-06	5.2911e-06	5.782e-06	5.29425e-06	4.61576e-06	4.76567e-06	4.18309e-06	4.09365e-06	3.88138e-06
13RB_FL	2.63836e-05	4.99875e-06	9.08506e-07	7.57669e-06	2.75408e-06	1.16444e-05	3.71038e-06	2.60552e-06	1.02786e-05	1.98835e-06	3.6593e-06	2.46497e-06	1.14841e-05	4.92993e-06	5.4891e-06	4.78185e-06	5.54646e-06	5.23689e-06	4.79928e-06	5.22308e-06	4.74224e-06	4.63179e-06	4.39461e-06
18RB_FL	2.63836e-05	6.2401e-06	8.65478e-07	5.21103e-06	2.46497e-06	1.41386e-05	2.97228e-06	1.96097e-06	7.84389e-06	9.94173e-07	6.78133e-06	9.53674e-07	1.28311e-05	5.22308e-06	5.22007e-06	4.49266e-06	5.4386e-06	4.98886e-06	4.43926e-06	4.72911e-06	4.0462e-06	4.24068e-06	3.74483e-06
21RS_FL	8.69171e-05	1.9048e-05	2.2999e-06	1.85271e-05	7.62939e-06	3.62917e-05	1.56878e-05	1.01371e-05	1.82721e-05	3.34399e-06	1.33759e-05	1.41575e-06	4.0689e-05	1.56154e-05	1.62974e-05	1.40021e-05	1.64107e-05	1.63055e-05	1.53649e-05	1.56636e-05	1.34224e-05	1.34182e-05	1.1125e-05
	log2(NF2/NF3) for V2/3	log2(NF3/NF4) for V3/4	log2(NF4/NF5) for V4/5	log2(NF5/NF6) for V5/6	log2(NF6/NF7) for V6/7	log2(NF7/NF8) for V7/8	log2(NF8/NF9) for V8/9	log2(NF9/NF10) for V9/10	log2(NF10/NF11) for V10/11	log2(NF11/NF12) for V11/12	V2/3	V3/4	V4/5	V5/6	V6/7	V7/8	V8/9	V9/10	V10/11	V11/12
5RJ_FL	1.35167	-0.129167	0.3305	-0.128	0.127143	0.197857	-0.0461111	0.188111	0.0311818	0.0768182
13RB_FL	1.22	-0.155	0.199	-0.214	0.0828571	0.125893	-0.122083	0.139333	0.034	0.0758333
18RB_FL	1.29667	0.000833333	0.2165	-0.275667	0.124524	0.168393	-0.09125	0.225	-0.0677273	0.179394
21RS_FL	1.38167	-0.0616667	0.219	-0.229	0.00928571	0.0857143	-0.0277778	0.222778	0.000454545	0.270379
V											0.0710047	0.0701338	0.0601616	0.0616495	0.0549902	0.0490572	0.0428353	0.0400505	0.0473089	0.0934699
RJ
	EF1y2	SKD2	UBC2	60S	ACT1	NDUFA1	GAPDH2	TUA2	UBQ2	TUB2	eIF6A2	YLS2
5RJ_L	19.46	21	21.78	21.46	20.3	22.19	18.41	22.51	23.01	24	22.48	19.03
5RJ_R	26.43	28.03	27.94	27.6	27.03	29.18	23.12	26.95		34.59	34.53	25.19
5RJ_FL	17.31	18.85	19.11	18.21	16.81	18.29	14.85	17.1	18.82	20.03	19.56	16.76
													NF2 (A+B)	NF3 (A-C)	NF4 (A-D)	NF5 (A-E)	NF6 (A-F)	NF7 (A-G)	NF8 (A-H)	NF9 (A-I)	NF10 (A-J)	NF11 (A-K)	NF12 (A-L)
5RJ_L	1.38662e-06	4.76837e-07	2.77694e-07	3.46654e-07	7.74624e-07	2.08999e-07	2.87103e-06	1.67423e-07	1.18386e-07	5.96046e-08	1.70941e-07	1.8681e-06	8.13136e-07	5.6837e-07	5.02282e-07	5.47742e-07	4.66485e-07	6.04756e-07	5.15062e-07	4.3743e-07	3.58382e-07	3.35057e-07	3.86642e-07
5RJ_R	1.10606e-08	3.64862e-09	3.88349e-09	4.91555e-09	7.29725e-09	1.64416e-09	1.09695e-07	7.71332e-09	1	3.86698e-11	4.0312e-11	2.61249e-08	6.35262e-09	5.3915e-09	5.26836e-09	5.62305e-09	4.58108e-09	7.21105e-09	7.272e-09	5.83331e-08	2.80582e-08	1.54753e-08	1.61656e-08
5RJ_FL	6.15419e-06	2.11634e-06	1.76733e-06	3.29795e-06	8.70334e-06	3.12005e-06	3.38614e-05	7.11848e-06	2.1608e-06	9.34048e-07	1.29376e-06	9.01026e-06	3.60892e-06	2.84462e-06	2.95175e-06	3.66438e-06	3.56747e-06	4.92018e-06	5.15266e-06	4.67839e-06	3.98221e-06	3.5953e-06	3.88138e-06
	log2(NF2/NF3) for V2/3	log2(NF3/NF4) for V3/4	log2(NF4/NF5) for V4/5	log2(NF5/NF6) for V5/6	log2(NF6/NF7) for V6/7	log2(NF7/NF8) for V7/8	log2(NF8/NF9) for V8/9	log2(NF9/NF10) for V9/10	log2(NF10/NF11) for V10/11	log2(NF11/NF12) for V11/12	V2/3	V3/4	V4/5	V5/6	V6/7	V7/8	V8/9	V9/10	V10/11	V11/12
5RJ_L	0.516667	0.178333	-0.125	0.231667	-0.374524	0.231607	0.235694	0.287556	0.0970909	-0.206591
5RJ_R	0.236667	0.0333333	-0.094	0.295667	-0.654524	-0.0121429	-3.00389	1.05589	0.858455	-0.0629545
5RJ_FL	0.343333	-0.0533333	-0.312	0.0386667	-0.46381	-0.0666071	0.139306	0.232444	0.147455	-0.110455
V											0.141317	0.117051	0.117936	0.133787	0.143029	0.158804	1.84318	0.460332	0.42578	0.0731777
RB
	eIF6A2	UBQ2	UBC2	TUB2	NDUFA1	GAPDH2	60S	ACT1	YLS2	SKD2	EF1y2	TUA2
13RB_L	21.93	21.6	21.88	23.94	20.83	18.93	20.44	20.37	17.89	20.99	19.24	23.17
13RB_R	28.59	29.01	28.06	30.73	28.3	25.17	25.99	25.8	25.14	25.67	22.64	26.04
13RB_FL	18.94	18.63	18.55	20.07	18.04	15.21	18.06	17.01	16.39	18.47	16.57	17.61
18RB_L	26.47	27	25.39	27.86	26.25	21.52	23.72	22.42	21.23	22.54	21.04	24.87
18RB_R	20	20.74	20.47	22.02	18.49	15.32	18.63	17.1	16.66	19.22	19.21	15.96
18RB_FL	19.94	20	18.96	20.14	18.36	15.21	17.17	17.55	16.11	18.63	16.96	17.29
													NF2 (A+B)	NF3 (A-C)	NF4 (A-D)	NF5 (A-E)	NF6 (A-F)	NF7 (A-G)	NF8 (A-H)	NF9 (A-I)	NF10 (A-J)	NF11 (A-K)	NF12 (A-L)
13RB_L	2.50272e-07	3.14595e-07	2.59098e-07	6.21358e-08	5.3647e-07	2.00218e-06	7.02986e-07	7.37936e-07	4.11693e-06	4.80154e-07	1.61504e-06	1.05958e-07	2.80596e-07	2.73239e-07	1.88687e-07	2.32543e-07	3.32917e-07	3.70433e-07	4.0376e-07	5.22604e-07	5.18196e-07	5.74612e-07	4.991e-07
13RB_R	2.47487e-09	1.84978e-09	3.57354e-09	5.61498e-10	3.02588e-09	2.64896e-08	1.50048e-08	1.71169e-08	2.70462e-08	1.8731e-08	1.52996e-07	1.44937e-08	2.13962e-09	2.53858e-09	1.74092e-09	1.94444e-09	3.00497e-09	3.78104e-09	4.56654e-09	5.56446e-09	6.28256e-09	8.3982e-09	8.78892e-09
13RB_FL	1.98835e-06	2.46497e-06	2.60552e-06	9.08506e-07	3.71038e-06	2.63836e-05	3.6593e-06	7.57669e-06	1.16444e-05	2.75408e-06	1.02786e-05	4.99875e-06	2.21387e-06	2.3374e-06	1.84557e-06	2.12221e-06	3.23008e-06	3.28817e-06	3.6498e-06	4.15195e-06	3.98497e-06	4.34345e-06	4.39461e-06
18RB_L	1.07581e-08	7.45058e-09	2.2743e-08	4.10492e-09	1.25303e-08	3.32533e-07	7.23717e-08	1.782e-07	4.06568e-07	1.63977e-07	4.63798e-07	3.26125e-08	8.95289e-09	1.22159e-08	9.30079e-09	9.87207e-09	1.77411e-08	2.16873e-08	2.82192e-08	3.79556e-08	4.39366e-08	5.44343e-08	5.21593e-08
18RB_R	9.53674e-07	5.71002e-07	6.88519e-07	2.35136e-07	2.71616e-06	2.44467e-05	2.46497e-06	7.11848e-06	9.65696e-06	1.63758e-06	1.64897e-06	1.56878e-05	7.37936e-07	7.21082e-07	5.44902e-07	7.51356e-07	1.34248e-06	1.46423e-06	1.78425e-06	2.1525e-06	2.09445e-06	2.0494e-06	2.42822e-06
18RB_FL	9.94173e-07	9.53674e-07	1.96097e-06	8.65478e-07	2.97228e-06	2.63836e-05	6.78133e-06	5.21103e-06	1.41386e-05	2.46497e-06	7.84389e-06	6.2401e-06	9.73713e-07	1.22964e-06	1.12628e-06	1.36753e-06	2.23959e-06	2.62364e-06	2.85862e-06	3.41425e-06	3.30481e-06	3.57497e-06	3.74483e-06
	log2(NF2/NF3) for V2/3	log2(NF3/NF4) for V3/4	log2(NF4/NF5) for V4/5	log2(NF5/NF6) for V5/6	log2(NF6/NF7) for V6/7	log2(NF7/NF8) for V7/8	log2(NF8/NF9) for V8/9	log2(NF9/NF10) for V9/10	log2(NF10/NF11) for V10/11	log2(NF11/NF12) for V11/12	V2/3	V3/4	V4/5	V5/6	V6/7	V7/8	V8/9	V9/10	V10/11	V11/12
13RB_L	0.0383333	0.534167	-0.3015	-0.517667	-0.154048	-0.124286	-0.372222	0.0122222	-0.149091	0.203258
13RB_R	-0.246667	0.544167	-0.1595	-0.628	-0.331429	-0.272321	-0.285139	-0.175111	-0.418727	-0.0656061
13RB_FL	-0.0783333	0.340833	-0.2015	-0.606	-0.0257143	-0.150536	-0.185972	0.0592222	-0.124273	-0.0168939
18RB_L	-0.448333	0.393333	-0.086	-0.845667	-0.289762	-0.379821	-0.427639	-0.211111	-0.309091	0.0615909
18RB_R	0.0333333	0.404167	-0.4635	-0.837333	-0.125238	-0.285179	-0.270694	0.0394444	0.0313636	-0.244697
18RB_FL	-0.336667	0.126667	-0.28	-0.711667	-0.228333	-0.12375	-0.25625	0.047	-0.113364	-0.0669697
V											0.202098	0.152659	0.131577	0.13191	0.113018	0.105581	0.0866061	0.121626	0.159267	0.149178
RS
	ACT1	SKD2	EF1y2	GAPDH2	60S	NDUFA1	eIF6A2	YLS2	UBC2	TUA2	UBQ2	TUB2
21RS_L	22.28	22.15	20.27	21.93	23.3	26.22	25.86	21.02	23.69	26.46	27.06	30.01
21RS_R	34.28	32.62		34.52	32.33			34.01		33.58	35.12
21RS_FL	15.72	17	15.74	13.49	16.19	15.96	18.19	14.75	16.59	15.68	19.43	18.73
													NF2 (A+B)	NF3 (A-C)	NF4 (A-D)	NF5 (A-E)	NF6 (A-F)	NF7 (A-G)	NF8 (A-H)	NF9 (A-I)	NF10 (A-J)	NF11 (A-K)	NF12 (A-L)
21RS_L	1.96359e-07	2.14875e-07	7.90901e-07	2.50272e-07	9.6828e-08	1.27936e-08	1.64197e-08	4.70272e-07	7.38923e-08	1.08329e-08	7.14707e-09	9.24889e-10	2.05409e-07	3.21949e-07	3.02303e-07	2.40743e-07	1.47614e-07	1.07864e-07	1.29661e-07	1.21808e-07	9.56274e-08	7.55401e-08	5.23404e-08
21RS_R	4.79393e-11	1.51496e-10	1	4.05924e-11	1.85225e-10	1	1	5.78056e-11	1	7.78776e-11	2.6781e-11	1	8.5221e-11	1.93656e-07	2.33015e-08	8.86028e-09	1.94778e-07	1.77083e-06	4.86857e-07	2.44794e-06	8.69085e-07	3.38026e-07	1.17005e-06
21RS_FL	1.85271e-05	7.62939e-06	1.82721e-05	8.69171e-05	1.33759e-05	1.56878e-05	3.34399e-06	3.62917e-05	1.01371e-05	1.9048e-05	1.41575e-06	2.2999e-06	1.18891e-05	1.37203e-05	2.1767e-05	1.97471e-05	1.90041e-05	1.48268e-05	1.65823e-05	1.56999e-05	1.60063e-05	1.28391e-05	1.1125e-05
	log2(NF2/NF3) for V2/3	log2(NF3/NF4) for V3/4	log2(NF4/NF5) for V4/5	log2(NF5/NF6) for V5/6	log2(NF6/NF7) for V6/7	log2(NF7/NF8) for V7/8	log2(NF8/NF9) for V8/9	log2(NF9/NF10) for V9/10	log2(NF10/NF11) for V10/11	log2(NF11/NF12) for V11/12	V2/3	V3/4	V4/5	V5/6	V6/7	V7/8	V8/9	V9/10	V10/11	V11/12
21RS_L	-0.648333	0.0908333	0.3285	0.705667	0.452619	-0.265536	0.0901389	0.349111	0.340182	0.529318
21RS_R	-11.15	3.055	1.395	-4.45833	-3.18452	1.86286	-2.33	1.494	1.36236	-1.79136
21RS_FL	-0.206667	-0.665833	0.1405	0.0553333	0.358095	-0.161429	0.0788889	-0.0278889	0.318091	0.206742
V											6.19458	1.96653	0.676577	2.81256	2.07316	1.1999	1.39403	0.792574	0.596636	1.25712

## Sheet: S3
Suplementary Table S3. NormFinder output
	all		leaves		rhizomes		flowers		RJ		RB		RS
Gene name	Stability value	Gene name	Stability value	Gene name	Stability value	Gene name	Stability value	Gene name	Stability value	Gene name	Stability value	Gene name	Stability value
eIF6A2	3.65	GAPDH2	0.336	eIF6A2	5.332	SKD2	0.069	SKD2	0.017	UBC2	0.28	eIF6A2	6.233
60S	3.688	YLS2	0.338	60S	6.145	TUB2	0.093	EF1y2	0.017	60S	0.365	60S	7.642
SKD2	4.328	60S	0.38	SKD2	7.062	GAPDH2	0.207	60S	0.165	eIF6A2	0.453	NDUFA1	8.735
NDUFA1	4.395	eIF6A2	0.562	NDUFA1	7.137	EF1y2	0.262	UBC2	0.165	ACT1	0.495	SKD2	9.011
ACT1	4.625	ACT1	0.64	ACT1	7.767	ACT1	0.277	ACT1	0.169	GAPDH2	0.602	ACT1	9.49
GAPDH2	4.928	UBC2	0.769	EF1y2	8.477	TUA2	0.309	GAPDH2	0.366	YLS2	0.69	GAPDH2	9.872
EF1y2	5.136	TUA2	0.816	GAPDH2	8.522	YLS2	0.31	TUA2	0.5	TUB2	0.762	YLS2	10.416
TUA2	6.211	SKD2	1.078	TUA2	10.06	eIF6A2	0.331	UBQ2	0.659	UBQ2	0.87	EF1y2	10.443
UBC2	6.316	NDUFA1	1.1	UBQ2	11.154	NDUFA1	0.413	NDUFA1	0.923	NDUFA1	0.964	UBC2	11.881
UBQ2	6.62	UBQ2	1.11	UBC2	11.35	UBC2	0.452	TUB2	3.742	SKD2	1.046	TUA2	12.598
TUB2	7.457	EF1y2	1.136	YLS2	13.221	60S	0.559	eIF6A2	4.361	TUA2	1.771	UBQ2	13.907
YLS2	8.771	TUB2	1.517	TUB2	13.641	UBQ2	1.117	YLS2	15.207	EF1y2	1.785	TUB2	14.766

## Sheet: S4
Supplementary Table S4. BestKeeper output
	60SrRNA	ACT	EF-1γ	eIF6A	GAPDH	NDUFA13	SKD1	TUA	TUB	UBC	UBQ	YLS8
5RJ_L	21.46	20.3	19.46	22.48	18.41	22.19	21	22.51	24	21.78	23.01	19.03
5RJ_R	27.6	27.03	26.43	34.53	23.12	29.18	28.03	26.95	34.59	27.94		25.19
5RJ_FL	18.21	16.81	17.31	19.56	14.85	18.29	18.85	17.1	20.03	19.11	18.82	16.76
13RB_L	20.44	20.37	19.24	21.93	18.93	20.83	20.99	23.17	23.94	21.88	21.6	17.89
13RB_R	25.99	25.8	22.64	28.59	25.17	28.3	25.67	26.04	30.73	28.06	29.01	25.14
13RB_FL	18.06	17.01	16.57	18.94	15.21	18.04	18.47	17.61	20.07	18.55	18.63	16.39
18RB_L	23.72	22.42	21.04	26.47	21.52	26.25	22.54	24.87	27.86	25.39	27	21.23
18RB_R	18.63	17.1	19.21	20	15.32	18.49	19.22	15.96	22.02	20.47	20.74	16.66
18RB_FL	17.17	17.55	16.96	19.94	15.21	18.36	18.63	17.29	20.14	18.96	20	16.11
21RS_L	23.3	22.28	20.27	25.86	21.93	26.22	22.15	26.46	30.01	23.69	27.06	21.02
21RS_R	32.33	34.28			34.52		32.62	33.58			35.12	34.01
21RS_FL	16.19	15.72	15.74	18.19	13.49	15.96	17	15.68	18.73	16.59	19.43	14.75
Ranking Order (Better--Good--Average)
Method	1	2	3	4	5	6	7	8	9	10	11	12
Delta CT	60S	SKD2	ACT1	eIF6A2	NDUFA1	GAPDH2	EF1y2	TUA2	UBC2	UBQ2	TUB2	YLS2
BestKeeper	SKD2	EF1y2	60S	ACT1	GAPDH2	eIF6A2	UBQ2	UBC2	NDUFA1	YLS2	TUA2	TUB2
Normfinder	eIF6A2	60S	SKD2	NDUFA1	ACT1	GAPDH2	EF1y2	TUA2	UBC2	UBQ2	TUB2	YLS2
Genorm	ACT1 | SKD2		60S	GAPDH2	NDUFA1	EF1y2	eIF6A2	TUA2	UBC2	UBQ2	TUB2	YLS2
Recommended comprehensive ranking	SKD2	60S	ACT1	eIF6A2	EF1y2	GAPDH2	NDUFA1	TUA2	UBC2	UBQ2	TUB2	YLS2
CP data of housekeeping Genes by BEST KEEPER
	60S	ACT1	EF1y2	eIF6A2	GAPDH2	NDUFA1	SKD2	TUA2	TUB2	UBC2	UBQ2	YLS2
n	12	12	12	12	12	12	12	12	12	12	12	12
geo Mean [CP]	21.47	20.83	20.28	23.56	19.05	22.46	21.78
AR Mean [CP]	21.93	21.39	20.78	24.09	19.73	23.1	22.21	19.47	22.68	20.2	20.87	15.42
min [CP]	16.19	15.72	15.74	18.19	13.49	15.96	17	0	0	0	0	0
max [CP]	32.33	34.28	34.52	34.53	33.58	35.12	34.01	26.95	34.59	28.06	29.01	25.14
std dev [+/- CP]	3.89	4.14	3.58	4.6	4.45	4.93	3.57	5.53	5.85	4.63	4.6	5.25
CV [% CP]	17.72	19.37	17.24	19.1	22.54	21.32	16.05	28.4	25.78	22.93	22.06	34.05
min [x-fold]	-38.76	-34.47	-23.33	-41.27	-47.12	-90.62	-27.53	-1	-1	-1	-1	-1
max [x-fold]	1862.98	11213.2	19294.5	2009.97	23684.2	6464.09	4794.01	1.29646e+08	2.58599e+10	2.79835e+08	5.40605e+08	3.69738e+07
std dev [+/- x-fold]	14.78	17.68	11.99	24.27	21.8	30.41	11.84	46.21	57.48	24.81	24.32	38.03
Pearson correlation coefficient ( r ) by BEST KEEPER
	60S	ACT1	EF1y2	eIF6A2	GAPDH2	NDUFA1	SKD2	TUA2	TUB2	UBC2	UBQ2	YLS2
ACT1	0.989	-	-	-	-	-	-	-	-	-	-	-
p-value	0.001	-	-	-	-	-	-	-	-	-	-	-
EF1y2	0.954	0.970	-	-	-	-	-	-	-	-	-	-
p-value	0.001	0.001	-	-	-	-	-	-	-	-	-	-
eIF6A2	0.954	0.929	0.881	-	-	-	-	-	-	-	-	-
p-value	0.001	0.001	0.001	-	-	-	-	-	-	-	-	-
GAPDH2	0.976	0.987	0.944	0.884	-	-	-	-	-	-	-	-
p-value	0.001	0.001	0.001	0.001	-	-	-	-	-	-	-	-
NDUFA1	0.992	0.980	0.927	0.950	0.977	-	-	-	-	-	-	-
p-value	0.001	0.001	0.001	0.001	0.001	-	-	-	-	-	-	-
SKD2	0.983	0.993	0.986	0.928	0.968	0.963	-	-	-	-	-	-
p-value	0.001	0.001	0.001	0.001	0.001	0.001	-	-	-	-	-	-
TUA2	-0.153	-0.247	-0.407	0.044	-0.255	-0.108	-0.291	-	-	-	-	-
p-value	0.635	0.439	0.189	0.892	0.424	0.738	0.359	-	-	-	-	-
TUB2	-0.133	-0.233	-0.367	0.094	-0.259	-0.096	-0.260	0.977	-	-	-	-
p-value	0.681	0.467	0.241	0.773	0.417	0.767	0.415	0.001	-	-	-	-
UBC2	-0.223	-0.320	-0.452	-0.011	-0.338	-0.188	-0.346	0.969	0.984	-	-	-
p-value	0.487	0.311	0.140	0.972	0.283	0.559	0.271	0.001	0.001	-	-	-
UBQ2	-0.283	-0.377	-0.525	-0.093	-0.370	-0.231	-0.420	0.964	0.961	0.977	-	-
p-value	0.372	0.227	0.080	0.773	0.237	0.471	0.174	0.001	0.001	0.001	-	-
YLS2	-0.502	-0.545	-0.675	-0.535	-0.432	-0.435	-0.612	0.518	0.426	0.523	0.644	-
p-value	0.096	0.067	0.016	0.073	0.161	0.157	0.034	0.085	0.167	0.081	0.024	-
Pearson correlation coefficient ( r )
BestKeeper vs.	60S	ACT1	EF1y2	eIF6A2	GAPDH2	NDUFA1	SKD2	TUA2	TUB2	UBC2	UBQ2	YLS2
coeff. of corr. [r]	0.993	0.991	0.954	0.994	0.996	0.994	0.983	0.947	0.984	0.983	0.975	0.982
p-value	0.001	0.001	0.001	0.001	0.001	0.001	0.001	0.001	0.001	0.001	0.001	0.001
leaves
	60SrRNA	ACT	EF-1γ	eIF6A	GAPDH	NDUFA13	SKD1	TUA	TUB	UBC	UBQ	YLS8
5RJ_L	21.46	20.3	19.46	22.48	18.41	22.19	21	22.51	24	21.78	23.01	19.03
13RB_L	20.44	20.37	19.24	21.93	18.93	20.83	20.99	23.17	23.94	21.88	21.6	17.89
18RB_L	23.72	22.42	21.04	26.47	21.52	26.25	22.54	24.87	27.86	25.39	27	21.23
21RS_L	23.3	22.28	20.27	25.86	21.93	26.22	22.15	26.46	30.01	23.69	27.06	21.02
Ranking Order (Better--Good--Average)
Method	1	2	3	4	5	6	7	8	9	10	11	12
Delta CT	60SrRNA	YLS8	GAPDH	ACT	eIF6A	UBC	TUA	SKD1	EF-1γ	NDUFA13	UBQ	TUB
BestKeeper	EF-1γ	SKD1	ACT	60SrRNA	YLS8	UBC	TUA	GAPDH	eIF6A	UBQ	NDUFA13	TUB
Normfinder	GAPDH	YLS8	60SrRNA	eIF6A	ACT	UBC	TUA	SKD1	NDUFA13	UBQ	EF-1γ	TUB
Genorm	EF-1γ | SKD1		ACT	60SrRNA	YLS8	UBC	GAPDH	TUA	eIF6A	NDUFA13	UBQ	TUB
Recommended comprehensive ranking	60SrRNA	EF-1γ	YLS8	SKD1	GAPDH	ACT	UBC	eIF6A	TUA	NDUFA13	UBQ	TUB
CP data of housekeeping Genes by BEST KEEPER
	60SrRNA	ACT	EF-1γ	eIF6A	GAPDH	NDUFA13	SKD1	TUA	TUB	UBC	UBQ	YLS8
n	4	4	4	4	4	4	4	4	4	4	4	4
geo Mean [CP]	22.19	21.32	19.99	24.1	20.14	23.75	21.66	24.2	26.33	23.14	24.55	19.74
AR Mean [CP]	22.23	21.34	20	24.19	20.2	23.87	21.67	24.25	26.45	23.19	24.67	19.79
min [CP]	20.44	20.3	19.24	21.93	18.41	20.83	20.99	22.51	23.94	21.78	21.6	17.89
max [CP]	23.72	22.42	21.04	26.47	21.93	26.25	22.54	26.46	30.01	25.39	27.06	21.23
std dev [+/- CP]	1.28	1.01	0.65	1.98	1.53	2.36	0.68	1.41	2.48	1.36	2.36	1.33
CV [% CP]	5.76	4.72	3.26	8.19	7.56	9.9	3.11	5.82	9.38	5.84	9.58	6.73
min [x-fold]	-3.36	-2.03	-1.68	-4.51	-3.31	-7.57	-1.59	-3.24	-5.23	-2.56	-7.72	-3.61
max [x-fold]	2.89	2.15	2.07	5.16	3.46	5.66	1.84	4.78	12.85	4.76	5.7	2.8
std dev [+/- x-fold]	2.43	2.01	1.57	3.94	2.88	5.14	1.6	2.66	5.59	2.56	5.14	2.52
Pearson correlation coefficient ( r ) by BEST KEEPER
	60SrRNA	ACT	EF-1γ	eIF6A	GAPDH	NDUFA13	SKD1	TUA	TUB	UBC	UBQ	YLS8
ACT1	0.954	-	-	-	-	-	-	-	-	-	-	-
p-value	0.046	-	-	-	-	-	-	-	-	-	-	-
EF1y2	0.949	0.932	-	-	-	-	-	-	-	-	-	-
p-value	0.051	0.068	-	-	-	-	-	-	-	-	-	-
eIF6A2	0.985	0.991	0.96	-	-	-	-	-	-	-	-	-
p-value	0.015	0.009	0.04	-	-	-	-	-	-	-	-	-
GAPDH2	0.903	0.985	0.858	0.956	-	-	-	-	-	-	-	-
p-value	0.097	0.015	0.142	0.044	-	-	-	-	-	-	-	-
NDUFA1	0.992	0.974	0.922	0.989	0.944	-	-	-	-	-	-	-
p-value	0.008	0.026	0.078	0.011	0.056	-	-	-	-	-	-	-
SKD2	0.961	0.988	0.976	0.991	0.949	0.962	-	-	-	-	-	-
p-value	0.039	0.012	0.024	0.009	0.051	0.038	-	-	-	-	-	-
TUA2	0.797	0.903	0.686	0.855	0.96	0.868	0.826	-	-	-	-	-
p-value	0.203	0.097	0.314	0.145	0.04	0.132	0.174	-	-	-	-	-
TUB2	0.884	0.94	0.766	0.915	0.972	0.937	0.878	0.984	-	-	-	-
p-value	0.116	0.06	0.234	0.085	0.028	0.063	0.122	0.016	-	-	-	-
UBC2	0.913	0.933	0.991	0.946	0.868	0.893	0.976	0.695	0.755	-	-	-
p-value	0.087	0.067	0.009	0.054	0.132	0.107	0.024	0.305	0.245	-	-	-
UBQ2	0.991	0.971	0.917	0.987	0.943	1	0.958	0.87	0.94	0.886	-	-
p-value	0.009	0.029	0.083	0.013	0.057	0.001	0.042	0.13	0.06	0.114	-	-
YLS2	0.998	0.95	0.929	0.98	0.905	0.994	0.949	0.814	0.901	0.888	0.994	-
p-value	0.002	0.05	0.071	0.02	0.095	0.006	0.051	0.186	0.099	0.112	0.006	-
Pearson correlation coefficient ( r )
BestKeeper vs.	60SrRNA	ACT	EF-1γ	eIF6A	GAPDH	NDUFA13	SKD1	TUA	TUB	UBC	UBQ	YLS8
coeff. of corr. [r]	0.978	0.993	0.928	0.995	0.973	0.994	0.979	0.897	0.95	0.913	0.992	0.978
p-value	0.022	0.007	0.072	0.005	0.027	0.006	0.021	0.103	0.05	0.087	0.008	0.022
rhizomes
	60SrRNA	ACT	EF-1γ	eIF6A	GAPDH	NDUFA13	SKD1	TUA	TUB	UBC	UBQ	YLS8
5RJ_R	27.6	27.03	26.43	34.53	23.12	29.18	28.03	26.95	34.59	27.94		25.19
13RB_R	25.99	25.8	22.64	28.59	25.17	28.3	25.67	26.04	30.73	28.06	29.01	25.14
18RB_R	18.63	17.1	19.21	20	15.32	18.49	19.22	15.96	22.02	20.47	20.74	16.66
21RS_R	32.33	34.28			34.52		32.62	33.58			35.12	34.01
Ranking Order (Better--Good--Average)
Method	1	2	3	4	5	6	7	8	9	10	11	12
Delta CT	60SrRNA	SKD1	NDUFA13	ACT	eIF6A	GAPDH	EF-1γ	TUA	UBC	UBQ	TUB	YLS8
BestKeeper	60SrRNA	SKD1	ACT	eIF6A	NDUFA13	EF-1γ	GAPDH	TUA	UBQ	UBC	YLS8	TUB
Normfinder	eIF6A	60SrRNA	SKD1	NDUFA13	ACT	EF-1γ	GAPDH	TUA	UBQ	UBC	YLS8	TUB
Genorm	ACT | NDUFA13		SKD1	60SrRNA	GAPDH	EF-1γ	eIF6A	TUA	UBC	UBQ	TUB	YLS8
Recommended comprehensive ranking	60SrRNA	SKD1	NDUFA13	ACT	eIF6A	GAPDH	EF-1γ	TUA	UBC	UBQ	TUB	YLS8
CP data of housekeeping Genes by BEST KEEPER
	60SrRNA	ACT	EF-1γ	eIF6A	GAPDH	NDUFA13	SKD1	TUA	TUB	UBC	UBQ	YLS8
n	4	4	4	4	4	4	4	4	4	4	4	4
geo Mean [CP]	25.64	25.29	25.1	28.33	23.39	27.06	26.19
AR Mean [CP]	26.14	26.05	25.7	28.94	24.3	27.77	26.73	17.24	21.84	19.12	18.74	10.45
min [CP]	18.63	17.1	19.21	20	15.32	18.49	19.22	0	0	0	0	0
max [CP]	32.33	34.28	34.52	34.53	33.58	35.12	34.01	26.95	34.59	28.06	29.01	25.14
std dev [+/- CP]	3.83	4.6	4.78	4.64	5.08	4.64	4.29	9.26	10.92	9.56	9.37	10.45
CV [% CP]	14.64	17.67	18.58	16.04	20.9	16.71	16.04	53.71	50	50	50	100
min [x-fold]	-128.71	-291.17	-59.23	-321.57	-268.95	-380.25	-125.19	-1	-1	-1	-1	-1
max [x-fold]	103.4	509.97	685.86	73.57	1167.17	266.72	226.29	1.29646e+08	2.58599e+10	2.79835e+08	5.40605e+08	3.69738e+07
std dev [+/- x-fold]	14.2	24.29	27.38	24.93	33.77	24.95	19.53	612.05	1934.17	754.17	660.54	1398.83
Pearson correlation coefficient ( r ) by BEST KEEPER
	60SrRNA	ACT	EF-1γ	eIF6A	GAPDH	NDUFA13	SKD1	TUA	TUB	UBC	UBQ	YLS8
ACT	0.996	-	-	-	-	-	-	-	-	-	-	-
p-value	0.004	-	-	-	-	-	-	-	-	-	-	-
EF-1γ	0.935	0.951	-	-	-	-	-	-	-	-	-	-
p-value	0.065	0.049	-	-	-	-	-	-	-	-	-	-
eIF6A	0.892	0.850	0.751	-	-	-	-	-	-	-	-	-
p-value	0.108	0.150	0.249	-	-	-	-	-	-	-	-	-
GAPDH	0.962	0.980	0.923	0.741	-	-	-	-	-	-	-	-
p-value	0.038	0.020	0.077	0.259	-	-	-	-	-	-	-	-
NDUFA13	0.998	0.994	0.915	0.883	0.969	-	-	-	-	-	-	-
p-value	0.002	0.006	0.085	0.117	0.031	-	-	-	-	-	-	-
SKD1	0.993	0.996	0.971	0.858	0.963	0.985	-	-	-	-	-	-
p-value	0.007	0.004	0.029	0.142	0.037	0.015	-	-	-	-	-	-
TUA	-0.395	-0.465	-0.662	-0.003	-0.540	-0.373	-0.490	-	-	-	-	-
p-value	0.605	0.535	0.338	0.997	0.460	0.627	0.510	-	-	-	-	-
TUB	-0.452	-0.523	-0.693	-0.046	-0.607	-0.436	-0.539	0.995	-	-	-	-
p-value	0.548	0.477	0.307	0.954	0.393	0.564	0.461	0.005	-	-	-	-
UBC	-0.519	-0.583	-0.760	-0.142	-0.645	-0.497	-0.607	0.990	0.993	-	-	-
p-value	0.481	0.417	0.240	0.858	0.355	0.503	0.393	0.010	0.007	-	-	-
UBQ	-0.558	-0.616	-0.803	-0.217	-0.654	-0.530	-0.648	0.974	0.971	0.993	-	-
p-value	0.442	0.384	0.197	0.783	0.346	0.470	0.352	0.026	0.029	0.007	-	-
YLS8	-0.602	-0.586	-0.747	-0.648	-0.452	-0.545	-0.659	0.424	0.389	0.496	0.599	-
p-value	0.398	0.414	0.253	0.352	0.548	0.455	0.341	0.576	0.611	0.504	0.401	-
Pearson correlation coefficient ( r )
BestKeeper vs.	60SrRNA	ACT	EF-1γ	eIF6A	GAPDH	NDUFA13	SKD1	TUA	TUB	UBC	UBQ	YLS8
coeff. of corr. [r]	1.000	1.000	1.000	1.000	1.000	1.000	1.000	1.000	1.000	1.000	1.000	1.000
p-value	nan	nan	0.001	0.001	0.001	0.001	0.001	0.001	0.001	nan	nan	0.001
flowers
	60SrRNA	ACT	EF-1γ	eIF6A	GAPDH	NDUFA13	SKD1	TUA	TUB	UBC	UBQ	YLS8
5RJ_FL	18.21	16.81	17.31	19.56	14.85	18.29	18.85	17.1	20.03	19.11	18.82	16.76
13RB_FL	18.06	17.01	16.57	18.94	15.21	18.04	18.47	17.61	20.07	18.55	18.63	16.39
18RB_FL	17.17	17.55	16.96	19.94	15.21	18.36	18.63	17.29	20.14	18.96	20	16.11
21RS_FL	16.19	15.72	15.74	18.19	13.49	15.96	17	15.68	18.73	16.59	19.43	14.75
Ranking Order (Better--Good--Average)
Method	1	2	3	4	5	6	7	8	9	10	11	12
Delta CT	SKD1	TUB	GAPDH	YLS8	TUA	EF-1γ	ACT	NDUFA13	eIF6A	UBC	60SrRNA	UBQ
BestKeeper	EF-1γ	UBQ	TUB	ACT	eIF6A	GAPDH	SKD1	TUA	YLS8	60SrRNA	NDUFA13	UBC
Normfinder	SKD1	TUB	GAPDH	EF-1γ	ACT	TUA	YLS8	eIF6A	NDUFA13	UBC	60SrRNA	UBQ
Genorm	GAPDH | TUA		TUB	ACT	SKD1	YLS8	NDUFA13	UBC	EF-1γ	eIF6A	60SrRNA	UBQ
Recommended comprehensive ranking	SKD1	TUB	GAPDH	EF-1γ	TUA	ACT	YLS8	UBQ	eIF6A	NDUFA13	UBC	60SrRNA
CP data of housekeeping Genes by BEST KEEPER
	60SrRNA	ACT	EF-1γ	eIF6A	GAPDH	NDUFA13	SKD1	TUA	TUB	UBC	UBQ	YLS8
n	4	4	4	4	4	4	4	4	4	4	4	4
geo Mean [CP]	17.39	16.76	16.63	19.15	14.67	17.63	18.22	16.9	19.73	18.27	19.21	15.98
AR Mean [CP]	17.41	16.77	16.65	19.16	14.69	17.66	18.24	16.92	19.74	18.3	19.22	16
min [CP]	16.19	15.72	15.74	18.19	13.49	15.96	17	15.68	18.73	16.59	18.63	14.75
max [CP]	18.21	17.55	17.31	19.94	15.21	18.36	18.85	17.61	20.14	19.11	20	16.76
std dev [+/- CP]	0.73	0.53	0.49	0.59	0.6	0.85	0.62	0.62	0.51	0.86	0.5	0.63
CV [% CP]	4.18	3.14	2.94	3.09	4.08	4.82	3.39	3.66	2.56	4.68	2.58	3.91
min [x-fold]	-2.29	-2.05	-1.86	-1.94	-2.27	-3.19	-2.33	-2.33	-2.01	-3.21	-1.5	-2.35
max [x-fold]	1.77	1.73	1.6	1.73	1.45	1.65	1.54	1.63	1.33	1.79	1.73	1.71
std dev [+/- x-fold]	1.66	1.44	1.4	1.51	1.52	1.8	1.54	1.54	1.42	1.81	1.41	1.54
Pearson correlation coefficient ( r ) by BEST KEEPER
	60SrRNA	ACT	EF-1γ	eIF6A	GAPDH	NDUFA13	SKD1	TUA	TUB	UBC	UBQ	YLS8
ACT	0.597	-	-	-	-	-	-	-	-	-	-	-
p-value	0.403	-	-	-	-	-	-	-	-	-	-	-
EF-1γ	0.801	0.775	-	-	-	-	-	-	-	-	-	-
p-value	0.199	0.225	-	-	-	-	-	-	-	-	-	-
eIF6A	0.548	0.902	0.907	-	-	-	-	-	-	-	-	-
p-value	0.452	0.098	0.093	-	-	-	-	-	-	-	-	-
GAPDH	0.789	0.953	0.796	0.809	-	-	-	-	-	-	-	-
p-value	0.211	0.047	0.204	0.191	-	-	-	-	-	-	-	-
NDUFA13	0.831	0.929	0.929	0.900	0.963	-	-	-	-	-	-	-
p-value	0.169	0.071	0.071	0.100	0.037	-	-	-	-	-	-	-
SKD1	0.876	0.871	0.961	0.882	0.926	0.991	-	-	-	-	-	-
p-value	0.124	0.129	0.039	0.118	0.074	0.009	-	-	-	-	-	-
TUA	0.845	0.897	0.757	0.721	0.988	0.937	0.908	-	-	-	-	-
p-value	0.155	0.103	0.243	0.279	0.012	0.063	0.092	-	-	-	-	-
TUB	0.836	0.939	0.882	0.859	0.987	0.993	0.975	0.971	-	-	-	-
p-value	0.164	0.061	0.118	0.141	0.013	0.007	0.025	0.029	-	-	-	-
UBC	0.840	0.894	0.964	0.912	0.928	0.994	0.998	0.899	0.976	-	-	-
p-value	0.160	0.106	0.036	0.088	0.072	0.006	0.002	0.101	0.024	-	-	-
UBQ	-0.659	0.161	-0.132	0.262	-0.142	-0.135	-0.214	-0.283	-0.167	-0.145	-	-
p-value	0.341	0.839	0.868	0.738	0.858	0.865	0.786	0.717	0.833	0.855	-	-
YLS8	0.963	0.754	0.926	0.754	0.875	0.941	0.972	0.890	0.931	0.954	-0.435	-
p-value	0.037	0.246	0.074	0.246	0.125	0.059	0.028	0.110	0.069	0.046	0.565	-
Pearson correlation coefficient ( r )
BestKeeper vs.	60SrRNA	ACT	EF-1γ	eIF6A	GAPDH	NDUFA13	SKD1	TUA	TUB	UBC	UBQ	YLS8
coeff. of corr. [r]	0.831	0.928	0.929	0.900	0.963	1.000	0.991	0.937	0.993	0.994	0.001	0.942
p-value	0.169	0.072	0.071	0.100	0.037	0.001	0.009	0.063	0.007	0.006	0.865	0.058
RJ
	60SrRNA	ACT	EF-1γ	eIF6A	GAPDH	NDUFA13	SKD1	TUA	TUB	UBC	UBQ	YLS8
5RJ_L	21.46	20.3	19.46	22.48	18.41	22.19	21	22.51	24	21.78	23.01	19.03
5RJ_R	27.6	27.03	26.43	34.53	23.12	29.18	28.03	26.95	34.59	27.94		25.19
5RJ_FL	18.21	16.81	17.31	19.56	14.85	18.29	18.85	17.1	20.03	19.11	18.82	16.76
Ranking Order (Better--Good--Average)
Method	1	2	3	4	5	6	7	8	9	10	11	12
Delta CT	60SrRNA	UBC	ACT	EF-1γ	SKD1	NDUFA13	GAPDH	TUA	UBQ	TUB	eIF6A	YLS8
BestKeeper	UBQ	GAPDH	UBC	TUA	60SrRNA	EF-1γ	SKD1	ACT	NDUFA13	TUB	eIF6A	YLS8
Normfinder	SKD1	EF-1γ	60SrRNA	UBC	ACT	GAPDH	TUA	UBQ	NDUFA13	TUB	eIF6A	YLS8
Genorm	EF-1γ | SKD1		UBC	60SrRNA	ACT	NDUFA13	GAPDH	TUA	UBQ	TUB	eIF6A	YLS8
Recommended comprehensive ranking	SKD1	EF-1γ	60SrRNA	UBC	GAPDH	ACT	UBQ	TUA	NDUFA13	TUB	eIF6A	YLS8
CP data of housekeeping Genes by BEST KEEPER
	60SrRNA	ACT	EF-1γ	eIF6A	GAPDH	NDUFA13	SKD1	TUA	TUB	UBC	UBQ	YLS8
n	3	3	3	3	3	3	3	3	3	3	3	3
geo Mean [CP]	22.09	20.97	20.73	24.76	18.49	22.79	22.3	21.81	25.52	22.66	22.18
AR Mean [CP]	22.42	21.38	21.07	25.52	18.79	23.22	22.63	22.19	26.21	22.94	22.34	11.93
min [CP]	18.21	16.81	17.31	19.56	14.85	18.29	18.85	17.1	20.03	19.11	18.82	0
max [CP]	27.6	27.03	26.43	34.53	23.12	29.18	28.03	26.95	34.59	27.94	25.19	19.03
std dev [+/- CP]	3.45	3.77	3.58	6	2.88	3.97	3.6	3.39	5.59	3.33	2.35	7.95
CV [% CP]	15.39	17.62	16.97	23.53	15.35	17.11	15.92	15.28	21.33	14.52	10.5	66.67
min [x-fold]	-14.77	-17.9	-10.67	-36.81	-12.46	-22.69	-10.96	-26.16	-45.06	-11.68	-10.25	-1
max [x-fold]	45.43	66.63	52.13	871.84	24.77	83.64	52.93	35.28	535.99	38.96	8.07	535304
std dev [+/- x-fold]	10.94	13.61	11.92	64.2	7.38	15.71	12.14	10.49	48.13	10.06	5.09	247.85
Pearson correlation coefficient ( r ) by BEST KEEPER
	60SrRNA	ACT	EF-1γ	eIF6A	GAPDH	NDUFA13	SKD1	TUA	TUB	UBC	UBQ	YLS8
ACT	1	-	-	-	-	-	-	-	-	-	-	-
p-value	0.001	-	-	-	-	-	-	-	-	-	-	-
EF-1γ	0.993	0.993	-	-	-	-	-	-	-	-	-	-
p-value	0.001	0.001	-	-	-	-	-	-	-	-	-	-
eIF6A	0.987	0.988	0.999	-	-	-	-	-	-	-	-	-
p-value	0.002	0.002	0.001	-	-	-	-	-	-	-	-	-
GAPDH	0.995	0.995	0.977	0.967	-	-	-	-	-	-	-	-
p-value	0.001	0.001	0.004	0.007	-	-	-	-	-	-	-	-
NDUFA13	1	1	0.991	0.985	0.997	-	-	-	-	-	-	-
p-value	0.001	0.001	0.001	0.002	0.001	-	-	-	-	-	-	-
SKD1	0.993	0.993	1	0.999	0.976	0.991	-	-	-	-	-	-
p-value	0.001	0.001	0.001	0.001	0.004	0.001	-	-	-	-	-	-
TUA	0.973	0.972	0.938	0.923	0.991	0.976	0.938	-	-	-	-	-
p-value	0.005	0.006	0.018	0.025	0.001	0.004	0.018	-	-	-	-	-
TUB	0.997	0.997	0.999	0.997	0.984	0.996	0.999	0.951	-	-	-	-
p-value	0.001	0.001	0.001	0.001	0.002	0.001	0.001	0.013	-	-	-	-
UBC	0.999	0.999	0.997	0.993	0.99	0.998	0.997	0.961	0.999	-	-	-
p-value	0.001	0.001	0.001	0.001	0.001	0.001	0.001	0.009	0.001	-	-	-
UBQ	0.937	0.935	0.889	0.868	0.966	0.942	0.888	0.992	0.906	0.919	-	-
p-value	0.019	0.019	0.044	0.056	0.007	0.017	0.044	0.001	0.034	0.027	-	-
YLS8	-0.897	-0.9	-0.944	-0.957	-0.851	-0.891	-0.944	-0.771	-0.93	-0.918	-0.687	-
p-value	0.039	0.038	0.016	0.011	0.067	0.042	0.016	0.127	0.022	0.028	0.2	-
Pearson correlation coefficient ( r )
BestKeeper vs.	60SrRNA	ACT	EF-1γ	eIF6A	GAPDH	NDUFA13	SKD1	TUA	TUB	UBC	UBQ	YLS8
coeff. of corr. [r]	1	1	1	1	1	1	1	1	1	1	1	1
p-value		nan			nan	nan	nan	nan	nan
RB
	60SrRNA	ACT	EF-1γ	eIF6A	GAPDH	NDUFA13	SKD1	TUA	TUB	UBC	UBQ	YLS8
13RB_L	20.44	20.37	19.24	21.93	18.93	20.83	20.99	23.17	23.94	21.88	21.6	17.89
13RB_R	25.99	25.8	22.64	28.59	25.17	28.3	25.67	26.04	30.73	28.06	29.01	25.14
13RB_FL	18.06	17.01	16.57	18.94	15.21	18.04	18.47	17.61	20.07	18.55	18.63	16.39
18RB_L	23.72	22.42	21.04	26.47	21.52	26.25	22.54	24.87	27.86	25.39	27	21.23
18RB_R	18.63	17.1	19.21	20	15.32	18.49	19.22	15.96	22.02	20.47	20.74	16.66
18RB_FL	17.17	17.55	16.96	19.94	15.21	18.36	18.63	17.29	20.14	18.96	20	16.11
Ranking Order (Better--Good--Average)
Method	1	2	3	4	5	6	7	8	9	10	11	12
Delta CT	UBC	eIF6A	60SrRNA	ACT	GAPDH	YLS8	TUB	UBQ	NDUFA13	SKD1	EF-1γ	TUA
BestKeeper	EF-1γ	SKD1	60SrRNA	ACT	YLS8	UBC	eIF6A	GAPDH	TUB	UBQ	NDUFA13	TUA
Normfinder	UBC	60SrRNA	eIF6A	ACT	GAPDH	YLS8	TUB	UBQ	NDUFA13	SKD1	TUA	EF-1γ
Genorm	eIF6A | UBQ		UBC	TUB	NDUFA13	GAPDH	60SrRNA	ACT	YLS8	SKD1	EF-1γ	TUA
Recommended comprehensive ranking	UBC	eIF6A	60SrRNA	ACT	UBQ	GAPDH	EF-1γ	YLS8	TUB	SKD1	NDUFA13	TUA
CP data of housekeeping Genes by BEST KEEPER
	60SrRNA	ACT	EF-1γ	eIF6A	GAPDH	NDUFA13	SKD1	TUA	TUB	UBC	UBQ	YLS8
n	6	6	6	6	6	6	6	6	6	6	6	6
geo Mean [CP]	20.43	19.79	19.16	22.37	18.2	21.35	20.77	20.44	23.81	21.96	22.53	18.64
AR Mean [CP]	20.67	20.04	19.28	22.65	18.56	21.71	20.92	20.82	24.13	22.22	22.83	18.9
min [CP]	17.17	17.01	16.57	18.94	15.21	18.04	18.47	15.96	20.07	18.55	18.63	16.11
max [CP]	25.99	25.8	22.64	28.59	25.17	28.3	25.67	26.04	30.73	28.06	29.01	25.14
std dev [+/- CP]	2.79	2.82	1.71	3.26	3.31	3.71	2.15	3.87	3.45	3	3.45	2.85
CV [% CP]	13.5	14.08	8.87	14.38	17.85	17.08	10.26	18.58	14.28	13.52	15.11	15.1
min [x-fold]	-9.61	-6.89	-6.02	-10.79	-7.94	-9.93	-4.93	-22.31	-13.41	-10.65	-14.92	-5.79
max [x-fold]	47.05	64.26	11.16	74.48	125.39	123.45	29.82	48.52	120.69	68.47	89.34	90.24
std dev [+/- x-fold]	6.92	7.07	3.27	9.56	9.94	13.08	4.43	14.62	10.89	8.02	10.93	7.23
Pearson correlation coefficient ( r ) by BEST KEEPER
	60SrRNA	ACT	EF-1γ	eIF6A	GAPDH	NDUFA13	SKD1	TUA	TUB	UBC	UBQ	YLS8
ACT	0.976	-	-	-	-	-	-	-	-	-	-	-
p-value	0.001	-	-	-	-	-	-	-	-	-	-	-
EF-1γ	0.95	0.913	-	-	-	-	-	-	-	-	-	-
p-value	0.004	0.011	-	-	-	-	-	-	-	-	-	-
eIF6A	0.983	0.979	0.937	-	-	-	-	-	-	-	-	-
p-value	0.001	0.001	0.006	-	-	-	-	-	-	-	-	-
GAPDH	0.986	0.998	0.924	0.981	-	-	-	-	-	-	-	-
p-value	0.001	0.001	0.009	0.001	-	-	-	-	-	-	-	-
NDUFA13	0.987	0.976	0.924	0.998	0.98	-	-	-	-	-	-	-
p-value	0.001	0.001	0.008	0.001	0.001	-	-	-	-	-	-	-
SKD1	0.982	0.992	0.946	0.974	0.993	0.969	-	-	-	-	-	-
p-value	0.001	0.001	0.004	0.001	0.001	0.001	-	-	-	-	-	-
TUA	0.921	0.945	0.821	0.914	0.948	0.921	0.909	-	-	-	-	-
p-value	0.009	0.004	0.045	0.011	0.004	0.009	0.012	-	-	-	-	-
TUB	0.995	0.976	0.972	0.988	0.984	0.985	0.986	0.911	-	-	-	-
p-value	0.001	0.001	0.001	0.001	0.001	0.001	0.001	0.012	-	-	-	-
UBC	0.991	0.976	0.973	0.99	0.982	0.985	0.986	0.9	0.999	-	-	-
p-value	0.001	0.001	0.001	0.001	0.001	0.001	0.001	0.015	0.001	-	-	-
UBQ	0.975	0.959	0.951	0.995	0.962	0.99	0.963	0.876	0.985	0.989	-	-
p-value	0.001	0.002	0.003	0.001	0.002	0.001	0.002	0.022	0.001	0.001	-	-
YLS8	0.98	0.977	0.922	0.977	0.98	0.976	0.987	0.872	0.976	0.978	0.969	-
p-value	0.001	0.001	0.009	0.001	0.001	0.001	0.001	0.024	0.001	0.001	0.001	-
Pearson correlation coefficient ( r )
BestKeeper vs.	60SrRNA	ACT	EF-1γ	eIF6A	GAPDH	NDUFA13	SKD1	TUA	TUB	UBC	UBQ	YLS8
coeff. of corr. [r]	0.994	0.991	0.947	0.994	0.995	0.993	0.99	0.932	0.995	0.995	0.984	0.983
p-value	0.001	0.001	0.004	0.001	0.001	0.001	0.001	0.007	0.001	0.001	0.001	0.001
RS
	60SrRNA	ACT	EF-1γ	eIF6A	GAPDH	NDUFA13	SKD1	TUA	TUB	UBC	UBQ	YLS8
21RS_L	23.3	22.28	20.27	25.86	21.93	26.22	22.15	26.46	30.01	23.69	27.06	21.02
21RS_R	32.33	34.28			34.52		32.62	33.58			35.12	34.01
21RS_FL	16.19	15.72	15.74	18.19	13.49	15.96	17	15.68	18.73	16.59	19.43	14.75
Ranking Order (Better--Good--Average)
Method	1	2	3	4	5	6	7	8	9	10	11	12
Delta CT	eIF6A	60SrRNA	SKD1	ACT	NDUFA13	GAPDH	EF-1γ	YLS8	UBC	TUA	UBQ	TUB
BestKeeper	eIF6A	60SrRNA	SKD1	NDUFA13	ACT	GAPDH	EF-1γ	YLS8	UBC	TUA	UBQ	TUB
Normfinder	eIF6A	60SrRNA	NDUFA13	SKD1	ACT	GAPDH	YLS8	EF-1γ	UBC	TUA	UBQ	TUB
Genorm	ACT | SKD1		EF-1γ	GAPDH	60SrRNA	NDUFA13	eIF6A	YLS8	UBC	TUA	UBQ	TUB
Recommended comprehensive ranking	eIF6A	SKD1	60SrRNA	ACT	NDUFA13	GAPDH	EF-1γ	YLS8	UBC	TUA	UBQ	TUB
CP data of housekeeping Genes by BEST KEEPER
	60SrRNA	ACT	EF-1γ	eIF6A	GAPDH	NDUFA13	SKD1	TUA	TUB	UBC	UBQ	YLS8
n	3	3	3	3	3	3	3	3	3	3	3	3
geo Mean [CP]	23.02	22.9	22.25	24.85	21.5	24.49	23.4
AR Mean [CP]	23.94	24.09	23.51	25.56	23	25.77	24.39	14.05	16.25	13.43	15.5	11.92
min [CP]	16.19	15.72	15.74	18.19	13.49	15.96	17	0	0	0	0	0
max [CP]	32.33	34.28	34.52	32.62	33.58	35.12	34.01	26.46	30.01	23.69	27.06	21.02
std dev [+/- CP]	5.59	6.79	7.34	4.91	7.05	6.54	6.42	9.36	10.83	8.95	10.33	7.95
CV [% CP]	23.36	28.19	31.22	19.22	30.67	25.37	26.31	66.67	66.67	66.67	66.67	66.67
min [x-fold]	-113.62	-144.84	-91.07	-101.08	-257.24	-370.87	-84.22	-1	-1	-1	-1	-1
max [x-fold]	635.57	2668.33	4942.54	218.37	4338.67	1579.48	1567.14	9.2311e+07	1081210289	1.35332e+07	1.39917e+08	2.12643e+06
std dev [+/- x-fold]	48.28	110.75	162.02	30.09	132.82	92.91	85.36	659.14	1821.75	494.94	1288.17	247.09
Pearson correlation coefficient ( r ) by BEST KEEPER
	60SrRNA	ACT	EF-1γ	eIF6A	GAPDH	NDUFA13	SKD1	TUA	TUB	UBC	UBQ	YLS8
ACT	0.995	-	-	-	-	-	-	-	-	-	-	-
p-value	0.001	-	-	-	-	-	-	-	-	-	-	-
EF-1γ	0.976	0.992	-	-	-	-	-	-	-	-	-	-
p-value	0.005	0.001	-	-	-	-	-	-	-	-	-	-
eIF6A	0.994	0.979	0.947	-	-	-	-	-	-	-	-	-
p-value	0.001	0.004	0.014	-	-	-	-	-	-	-	-	-
GAPDH	1	0.997	0.98	0.992	-	-	-	-	-	-	-	-
p-value	0.001	0.001	0.003	0.001	-	-	-	-	-	-	-	-
NDUFA13	0.994	0.978	0.946	1	0.991	-	-	-	-	-	-	-
p-value	0.001	0.004	0.015	0.001	0.001	-	-	-	-	-	-	-
SKD1	0.988	0.998	0.998	0.966	0.991	0.965	-	-	-	-	-	-
p-value	0.002	0.001	0.001	0.007	0.001	0.008	-	-	-	-	-	-
TUA	-0.643	-0.716	-0.796	-0.559	-0.661	-0.556	-0.754	-	-	-	-	-
p-value	0.242	0.174	0.107	0.327	0.225	0.331	0.141	-	-	-	-	-
TUB	-0.67	-0.74	-0.817	-0.589	-0.687	-0.585	-0.777	0.999	-	-	-	-
p-value	0.216	0.152	0.091	0.296	0.2	0.3	0.122	0.001	-	-	-	-
UBC	-0.731	-0.795	-0.863	-0.655	-0.747	-0.652	-0.828	0.993	0.996	-	-	-
p-value	0.161	0.108	0.06	0.23	0.147	0.233	0.084	0.001	0.001	-	-	-
UBQ	-0.744	-0.806	-0.873	-0.67	-0.759	-0.666	-0.838	0.99	0.995	1	-	-
p-value	0.15	0.099	0.053	0.216	0.137	0.219	0.076	0.001	0.001	0.001	-	-
YLS8	-0.732	-0.796	-0.864	-0.656	-0.748	-0.653	-0.828	0.993	0.996	1	1	-
p-value	0.16	0.107	0.059	0.229	0.146	0.232	0.083	0.001	0.001	0.001	0.001	-
Pearson correlation coefficient ( r )
BestKeeper vs.	60SrRNA	ACT	EF-1γ	eIF6A	GAPDH	NDUFA13	SKD1	TUA	TUB	UBC	UBQ	YLS8
coeff. of corr. [r]	1	1	1	1	1	1	1	1	1	1	1	1
p-value	nan								nan

## Sheet: S5
Supplementary Table S3. Comprehensive stability ranking - RefFinder output
all samples		leaves		rhizomes		flowers		R. japonica		R. x bohemica		R. sachalinensis
Genes	Geomean of ranking values	Genes	Geomean of ranking values	Genes	Geomean of ranking values	Genes	Geomean of ranking values	Genes	Geomean of ranking values	Genes	Geomean of ranking values	Genes	Geomean of ranking values
SKD1	1.57	60SrRNA	2.63	60SrRNA	1.68	SKD1	2.43	SKD1	2.43	UBC	2.06	eIF6A	1.63
60SrRNA	2.06	EF-1γ	3.15	SKD1	2.45	TUB	2.45	EF-1γ	2.63	eIF6A	2.55	SKD1	2.45
ACT	2.78	YLS8	3.16	NDUFA13	2.78	GAPDH	2.71	60SrRNA	2.78	60SrRNA	3.35	60SrRNA	2.51
eIF6A	3.6	SKD1	3.36	ACT	2.78	EF-1γ	3.83	UBC	2.91	ACT	4.76	ACT	3.16
EF-1γ	4.92	GAPDH	3.6	eIF6A	3.44	TUA	3.94	GAPDH	4.92	UBQ	5.03	NDUFA13	4.36
GAPDH	5.18	ACT	3.66	GAPDH	6.19	ACT	4.86	ACT	4.95	GAPDH	5.89	GAPDH	5.42
NDUFA13	5.48	UBC	6	EF-1γ	6.24	YLS8	6.24	UBQ	5.05	EF-1γ	6.17	EF-1γ	5.86
TUA	8.66	eIF6A	6.34	TUA	8	UBQ	7.67	TUA	6.51	YLS8	6.34	YLS8	7.74
UBC	8.74	TUA	7.24	UBC	9.49	eIF6A	7.75	NDUFA13	7.35	TUB	6.48	UBC	9
UBQ	9.15	NDUFA13	9.97	UBQ	9.49	NDUFA13	8.63	TUB	10	SKD1	6.69	TUA	10
TUB	11.24	UBQ	10.49	TUB	11.49	UBC	9.9	eIF6A	11	NDUFA13	8.17	UBQ	11
YLS8	11.47	TUB	12	YLS8	11.49	60SrRNA	10.74	YLS8	12	TUA	11.74	TUB	12

## Sheet: S6
Supplementary Table Sx. qPCR output
Gene	Sample name	No. of replicates	Mean Ct	Mean calib. Ct	Std.Dev. mean calib. Ct	RQ	Std. Dev. RQ	Norm. expression	Std.Dev.norm. expression
TUA2-FAM	21R	3	33.58	33.58	0.49	1.56e-10	5.35e-11	0	0
UBQ2-FAM	21R	1	35.12	35.12	0	5.34e-11	0	0	0
eIF6A2-FAM	18R	2	20	20	0.21	1.9e-06	2.74e-07	0	0
UBQ2-FAM	18R	2	20.74	20.74	0.09	1.14e-06	7.35e-08	0	0
UBC2-FAM	5R	2	27.94	27.94	0.09	7.76e-09	5.04e-10	0	0
eIF6A2-FAM	5R	3	34.53	34.53	0.95	8.04e-11	5.28e-11	0	0
60S-FAM	5L	9	21.72	21.72	8.37	5.78e-07	2.72e-07	0	0
60S-FAM	18R	9	19.48	19.48	10.05	2.73e-06	4.81e-06	0	0
60S-FAM	18FL	9	17.32	17.32	8	1.21e-05	3.19e-06	0	0
60S-FAM	18L	9	23.86	23.86	8.35	1.31e-07	5.76e-08	0	0
60S-FAM	13R	8	26.32	26.32	8.57	2.39e-08	1.12e-08	0	0
EF1y2-FAM	13L	5	19.24	19.24	8.54	3.22e-06	3.63e-07	0	0
EF1y2-FAM	5FL	6	17.16	17.16	8.69	1.36e-05	3.99e-06	0	0
EF1y2-FAM	5L	6	19.49	19.49	8.83	2.71e-06	5.85e-07	0	0
EF1y2-FAM	18R	6	19.75	19.75	11.37	2.27e-06	5.03e-06	0	0
EF1y2-FAM	18L	6	20.99	20.99	8.56	9.59e-07	1.12e-07	0	0
EF1y2-FAM	18FL	6	17.02	17.02	8.68	1.5e-05	1.74e-06	0	0
EF1y2-FAM	21R	2	34	34	1.36	1.16e-10	1.09e-10	0	0
EF1y2-FAM	13R	5	23.01	23.01	8.9	2.36e-07	9.36e-08	0	0
EF1y2-FAM	5R	5	26.11	26.11	9.12	2.77e-08	2.15e-08	0	0
EF1y2-FAM	21FL	5	16.01	16.01	8.72	3.02e-05	8.79e-06	0	0
EF1y2-FAM	21L	5	20.35	20.35	8.58	1.49e-06	1.44e-07	0	0
EF1y2-FAM	13FL	5	16.84	16.84	8.89	1.7e-05	6.1e-06	0	0
60S-FAM	21FL	8	16.48	16.48	8.49	2.18e-05	8.76e-06	0	0
60S-FAM	5R	8	27.42	27.42	9.19	1.11e-08	1.56e-08	0	0
GAPDH2-FAM	13FL	5	15.31	15.31	8.61	4.91e-05	8.76e-06	0	0
GAPDH2-FAM	18FL	6	15.17	15.17	8.64	5.41e-05	7.99e-06	0	0
GAPDH2-FAM	21R	3	33.52	33.52	8.13	1.62e-10	1.14e-10	0	0
GAPDH2-FAM	13R	6	25.05	25.05	8.48	5.76e-08	1.52e-08	0	0
GAPDH2-FAM	5R	4	23.2	23.2	9.17	2.06e-07	2.81e-08	0	0
GAPDH2-FAM	21FL	5	13.63	13.63	8.75	0.000157	2.96e-05	0	0
GAPDH2-FAM	21L	5	22.14	22.14	8.88	4.33e-07	1.06e-07	0	0
GAPDH2-FAM	5FL	6	14.58	14.58	8.6	8.18e-05	3.15e-05	0	0
GAPDH2-FAM	13L	5	18.88	18.88	8.34	4.14e-06	1.01e-06	0	0
GAPDH2-FAM	18L	6	21.19	21.19	8.64	8.36e-07	4.47e-07	0	0
GAPDH2-FAM	5L	6	18.05	18.05	8.5	7.38e-06	3.48e-06	0	0
GAPDH2-FAM	18R	6	16.73	16.73	10.24	1.83e-05	3.21e-05	0	0
SKD2-FAM	5L	6	20.75	20.75	8.41	1.13e-06	3.28e-07	0	0
SKD2-FAM	18L	6	22.52	22.52	8.73	3.32e-07	6.12e-08	0	0
SKD2-FAM	18R	5	20.39	20.39	9.85	1.45e-06	2.02e-06	0	0
SKD2-FAM	18FL	6	18.77	18.77	8.78	4.48e-06	8.3e-07	0	0
SKD2-FAM	21R	5	33.04	33.04	9.21	2.26e-10	1.85e-10	0	0
SKD2-FAM	13R	6	25.76	25.76	8.61	3.51e-08	6.06e-09	0	0
SKD2-FAM	5R	5	27.61	27.61	9.72	9.75e-09	1.28e-08	0	0
SKD2-FAM	21FL	5	17.22	17.22	8.8	1.31e-05	3.02e-06	0	0
SKD2-FAM	21L	5	22.25	22.25	8.66	4.02e-07	4.78e-08	0	0
SKD2-FAM	13FL	5	18.47	18.47	8.58	5.51e-06	1.03e-06	0	0
SKD2-FAM	13L	5	20.81	20.81	8.22	1.08e-06	3.14e-07	0	0
SKD2-FAM	5FL	6	18.65	18.65	8.73	4.87e-06	1.81e-06	0	0
60S-FAM	21L	7	23.53	23.53	8.65	1.65e-07	5.27e-08	0	0
60S-FAM	13FL	8	18.43	18.43	8.62	5.66e-06	2.92e-06	0	0
60S-FAM	5FL	8	18.29	18.29	8.4	6.25e-06	1.71e-06	0	0
60S-FAM	13L	8	20.66	20.66	8.36	1.2e-06	4.77e-07	0	0
ACT1-FAM	21R	4	34.28	34.28	1.15	9.56e-11	8e-11	0	0
YLS2-FAM	21R	2	34.01	34.01	0.22	1.15e-10	2.41e-11	0	0
PAL5-FAM	18FL	2	19.51	19.51	0.02	2.68e-06	4.37e-08	0	0
PAL5-FAM	21FL	3	19.43	19.43	0.08	2.83e-06	1.58e-07	0	0
PAL5-FAM	21L	2	29.11	29.11	0.06	3.45e-09	1.49e-10	0	0
CHS4-FAM	18FL	3	19.22	19.22	0.11	3.28e-06	2.49e-07	0	0
CHS4-FAM	21R	1	33.23	33.23	0	1.98e-10	0	0	0
CHS4-FAM	21FL	3	17.35	17.35	0.13	1.19e-05	1.04e-06	0	0
CHS4-FAM	21L	3	29.57	29.57	0.25	2.5e-09	4.31e-10	0	0
NDUFA1-FAM	18R	5	18.49	18.49	0.27	5.44e-06	1.28e-06	0	0
TUB2-FAM	18R	5	22.02	22.02	0.66	4.7e-07	1.92e-07	0	0
PAL5-FAM	18R	3	17.37	17.37	0.03	1.17e-05	2.84e-07	0	0
YLS2-FAM	18R	5	16.66	16.66	0.38	1.92e-05	6.12e-06	0	0
CHS4-FAM	18L	3	23.55	23.55	0.11	1.62e-07	1.19e-08	0	0
CHS4-FAM	18R	3	19.01	19.01	0.04	3.79e-06	1.07e-07	0	0
CHS4-FAM	13FL	3	18.12	18.12	0.08	7.03e-06	4.1e-07	0	0
PAL5-FAM	13FL	3	19.77	19.77	0.13	2.23e-06	1.97e-07	0	0
PAL5-FAM	13R	2	29.2	29.2	0.07	3.24e-09	1.62e-10	0	0
CHS4-FAM	13R	3	28.41	28.41	0.67	5.61e-09	2.59e-09	0	0
PAL5-FAM	18L	2	26.67	26.67	0.17	1.87e-08	2.23e-09	0	0
PAL5-FAM	5R	2	30.77	30.77	0.33	1.09e-09	2.54e-10	0	0
NDUFA1-FAM	5R	4	29.18	29.18	0.5	3.28e-09	1.59e-09	0	0
CHS4-FAM	5R	3	29.03	29.03	0.44	3.63e-09	1.11e-09	0	0
TUB2-FAM	5R	3	34.59	34.59	1.88	7.75e-11	1.13e-10	0	0
PAL5-FAM	5L	3	25.17	25.17	0.06	5.29e-08	2.09e-09	0	0
PAL5-FAM	5FL	2	18	18	0.02	7.62e-06	8.56e-08	0	0
CHS4-FAM	13L	3	21.33	21.33	0.1	7.57e-07	5.22e-08	0	0
CHS4-FAM	5FL	3	18.32	18.32	0.04	6.1e-06	1.72e-07	0	0
CHS4-FAM	5L	3	21.2	21.2	0.04	8.3e-07	2.52e-08	0	0
PAL5-FAM	13L	3	26.34	26.34	0.19	2.36e-08	3.17e-09	0	0
YLS2-FAM	5R	4	25.19	25.19	1.09	5.21e-08	3.11e-08	0	0
YLS2-FAM	18FL	7	16.11	16.11	5.88	2.83e-05	4.72e-06	0	0
ACT1-FAM	18FL	6	17.55	17.55	6.55	1.04e-05	1.73e-06	0	0
UBC2-FAM	18FL	4	18.96	18.96	7.98	3.92e-06	6.15e-07	0	0
TUB2-FAM	21L	7	30.01	30.01	4.83	1.84e-09	1.52e-09	0	0
TUB2-FAM	21FL	6	18.73	18.73	6.06	4.59e-06	2.33e-06	0	0
ACT1-FAM	21FL	6	15.72	15.72	6.5	3.7e-05	7.29e-06	0	0
eIF6A2-FAM	21FL	4	18.19	18.19	6.7	6.69e-06	5.04e-06	0	0
TUB2-FAM	18FL	6	20.14	20.14	6.08	1.72e-06	4.5e-07	0	0
TUA2-FAM	21L	4	26.46	26.46	7.54	2.16e-08	4.6e-09	0	0
NDUFA1-FAM	18FL	7	18.36	18.36	5.84	5.95e-06	5.72e-07	0	0
TUA2-FAM	21FL	3	15.68	15.68	8.9	3.79e-05	2.18e-06	0	0
eIF6A2-FAM	21L	3	25.86	25.86	7.68	3.28e-08	3.16e-08	0	0
eIF6A2-FAM	18FL	4	19.94	19.94	7.03	1.99e-06	1.06e-06	0	0
YLS2-FAM	21L	7	21.02	21.02	5.86	9.42e-07	1.02e-07	0	0
YLS2-FAM	21FL	6	14.75	14.75	6.4	7.27e-05	8.8e-06	0	0
TUA2-FAM	18FL	4	17.29	17.29	8.03	1.25e-05	1.99e-06	0	0
NDUFA1-FAM	21FL	6	15.96	15.96	6.38	3.14e-05	1.05e-05	0	0
UBQ2-FAM	21FL	3	19.43	19.43	7.76	2.83e-06	2.39e-06	0	0
UBQ2-FAM	18FL	4	20	20	6.99	1.91e-06	1.06e-06	0	0
UBQ2-FAM	21L	3	27.06	27.06	7.09	1.42e-08	1.9e-08	0	0
ACT1-FAM	21L	6	22.28	22.28	6.39	3.94e-07	4.68e-08	0	0
60S-FAM	21R	1	32.33	32.33	0	3.7e-10	0	0	0
UBC2-FAM	21L	3	23.69	23.69	8.94	1.47e-07	1.1e-08	0	0
NDUFA1-FAM	21L	6	26.22	26.22	6.13	2.55e-08	1.04e-08	0	0
UBC2-FAM	21FL	3	16.59	16.59	8.98	2.02e-05	1.17e-06	0	0
ACT1-FAM	13R	7	25.8	25.8	6.45	3.41e-08	1.5e-08	0	0
YLS2-FAM	13FL	6	16.39	16.39	6.68	2.33e-05	6.25e-06	0	0
ACT1-FAM	13FL	6	17.01	17.01	6.47	1.51e-05	2.51e-06	0	0
YLS2-FAM	18L	7	21.23	21.23	6.22	8.15e-07	1.99e-07	0	0
NDUFA1-FAM	13FL	6	18.04	18.04	6.82	7.39e-06	2.78e-06	0	0
UBC2-FAM	18R	3	20.47	20.47	10.31	1.37e-06	1.21e-06	0	0
UBC2-FAM	18L	4	25.39	25.39	8.48	4.54e-08	2.05e-08	0	0
UBC2-FAM	13FL	3	18.55	18.55	9.23	5.2e-06	1.43e-06	0	0
TUA2-FAM	13R	4	26.04	26.04	7.93	2.89e-08	6.06e-09	0	0
ACT1-FAM	18L	7	22.42	22.42	6.22	3.56e-07	8.64e-08	0	0
TUA2-FAM	18R	3	15.96	15.96	8.83	3.14e-05	4.53e-06	0	0
UBC2-FAM	13R	4	28.06	28.06	8.22	7.16e-09	2.9e-09	0	0
eIF6A2-FAM	13R	3	28.59	28.59	8.51	4.93e-09	1.1e-09	0	0
NDUFA1-FAM	18L	6	26.25	26.25	6.97	2.5e-08	1.35e-08	0	0
eIF6A2-FAM	18L	3	26.47	26.47	8.13	2.15e-08	1.35e-08	0	0
eIF6A2-FAM	13FL	3	18.94	18.94	8.99	3.96e-06	6.64e-07	0	0
TUB2-FAM	13FL	6	20.07	20.07	6.32	1.81e-06	1.15e-07	0	0
YLS2-FAM	13R	7	25.14	25.14	5.93	5.39e-08	5.92e-09	0	0
TUB2-FAM	18L	7	27.86	27.86	6.11	8.22e-09	3.39e-09	0	0
TUA2-FAM	13FL	3	17.61	17.61	8.77	9.97e-06	6.2e-07	0	0
NDUFA1-FAM	13R	6	28.3	28.3	6.52	6.06e-09	1.62e-09	0	0
UBQ2-FAM	18L	4	27	27	7.65	1.48e-08	2e-09	0	0
UBQ2-FAM	13FL	3	18.63	18.63	8.76	4.91e-06	3.05e-07	0	0
ACT1-FAM	18R	6	17.1	17.1	7.49	1.42e-05	1.18e-05	0	0
TUA2-FAM	18L	4	24.87	24.87	8.15	6.52e-08	1.6e-08	0	0
UBQ2-FAM	13R	4	29.01	29.01	7.88	3.7e-09	1.41e-09	0	0
TUB2-FAM	13R	7	30.73	30.73	5.68	1.12e-09	6.55e-10	0	0
NDUFA1-FAM	5FL	7	18.29	18.29	6.31	6.23e-06	2.08e-06	0	0
ACT1-FAM	13L	6	20.37	20.37	6.23	1.48e-06	3.22e-07	0	0
NDUFA1-FAM	5L	7	22.19	22.19	6.21	4.18e-07	1.4e-07	0	0
TUA2-FAM	5FL	4	17.1	17.1	8.2	1.42e-05	3.18e-06	0	0
TUA2-FAM	5L	4	22.51	22.51	8.22	3.34e-07	8.46e-08	0	0
eIF6A2-FAM	5FL	4	19.56	19.56	8.18	2.58e-06	5.74e-07	0	0
UBQ2-FAM	13L	3	21.6	21.6	8.28	6.28e-07	3.57e-07	0	0
UBQ2-FAM	5FL	4	18.82	18.82	7.99	4.32e-06	3.89e-07	0	0
UBQ2-FAM	5L	4	23.01	23.01	7.61	2.37e-07	4.28e-08	0	0
TUB2-FAM	13L	5	23.94	23.94	6.07	1.24e-07	8.62e-08	0	0
TUB2-FAM	5FL	7	20.03	20.03	5.92	1.87e-06	1.82e-07	0	0
eIF6A2-FAM	5L	4	22.48	22.48	7.71	3.4e-07	5.03e-08	0	0
NDUFA1-FAM	13L	6	20.83	20.83	6.11	1.07e-06	2.72e-07	0	0
ACT1-FAM	5R	7	27.03	27.03	8.19	1.46e-08	2.42e-08	0	0
UBC2-FAM	5L	4	21.78	21.78	7.96	5.56e-07	5.98e-08	0	0
UBC2-FAM	5FL	4	19.11	19.11	8.48	3.54e-06	1.49e-06	0	0
UBC2-FAM	13L	3	21.88	21.88	8.54	5.17e-07	2e-07	0	0
ACT1-FAM	5L	7	20.3	20.3	6.15	1.55e-06	3.98e-07	0	0
YLS2-FAM	13L	6	17.89	17.89	6.2	8.22e-06	2.85e-06	0	0
YLS2-FAM	5FL	7	16.76	16.76	6.39	1.8e-05	6.91e-06	0	0
YLS2-FAM	5L	7	19.03	19.03	6.2	3.74e-06	1.21e-06	0	0
ACT1-FAM	5FL	7	16.81	16.81	6.34	1.73e-05	6.09e-06	0	0
TUA2-FAM	13L	4	23.17	23.17	7.44	2.12e-07	6.62e-08	0	0
TUB2-FAM	5L	6	24	24	6.27	1.18e-07	2.12e-08	0	0
eIF6A2-FAM	13L	3	21.93	21.93	8.38	4.99e-07	2.51e-07	0	0
TUA2-FAM	5R	3	26.95	26.95	13.78	1.54e-08	5.03e-08	0	0
